# Supplementary material for: Multidisciplinary investigations of the diets of two post-medieval populations from London using stable isotopes and microdebris analysis
Source: Archaeol Anthropol Sci. 2019 Aug 16;11(11):6161–81. doi: 10.1007/s12520-019-00910-8 (PMC6874522; doi:10.1007/s12520-019-00910-8)
Supplement: Supplementary file 1 — (XLSX 17 kb) [file 12520_2019_910_MOESM1_ESM.xlsx]

## Sheet: Table S1
Table S1: Results of tooth (M2) dentine incremental sampling for QCS1123.
Sample ID	δ13C ‰VPDB	δ15N ‰ AIR	%C	%N	C:N
QCS1123 M2 3	-13.5	5.6	40.1	15.6	3
QCS1123 M2 4	-13.3	7.9	41.9	15.8	3.1
QCS1123 M2 5	-13.6	7.6	42.2	15.9	3.1
QCS1123 M2 6	-14.1	8.2	41.9	14.8	3.3
QCS1123 M2 7	-14.2	7.7	41.2	15.6	3.1
QCS1123 M2 8	-13.3	8.3	41.5	15.6	3.1
QCS1123 M2 9	-13.3	9	41	15	3.2
QCS1123 M2 10	-13.8	8.9	43.5	15.9	3.2
QCS1123 M2 11	-13.7	8.9	43.3	16.1	3.1
QCS1123 M2 12	-14.2	8.8	42.3	15.7	3.1
QCS1123 M2 13	-13.5	8.9	42.3	15.7	3.1
QCS1123 M2 14	-13.3	9	42.1	15.7	3.1
QCS1123 M2 15	-13.5	9	43.5	16.2	3.1

## Sheet: Table S2
Table S2: Distribution of microfossils in dental calculus of QCS individuals.
Sample ID	QCS427	QCS819	QCS1746	QCS1961
Weight of calculus (mg)	6	6.5	8.5	7
Undiagnostic starch granules	4	3	5	2
Triticeae	6	3	5	3
Poeae	4	6	2	5
Undiagnostic plant tissue	3	7	2	4
Mineral Grit	x	x	x	x
Microcharcoal-soot	x	x	x	x
x=present

## Sheet: Table S3
Table S3: Adult δ13Ccoll and δ15Ncoll mean results and standard deviations for post-medieval military and Northern European assemblages used for comparison.
Site	Number of indviduals	Mean δ13C ‰VPDB	𝜎	Mean δ15N ‰ AIR	𝜎	Notes	Reference
Šiaurės miestelis,Vilnius, Lithuania	77	-17.2	1.5	10.5	1.4	For HAS 09 B221 the average was calculuated from the results of two ribs as the indvidual was accidently sampled twice	Holder et al. (2017). Reconstructing diet in Napoleon’s Grand Army using stable carbon and nitrogen isotope analysis. American journal of physical anthropology, 163(1), 53–63.
The Assistens Cemetery, Copenhagen	111	-19.2	0.5	13.2	0.5		Jørkov et al. (2016). Investigating adult diet during Industrialization in Copenhagen based on stable isotope analysis of bone collagen and hair keratin. Archaeological and anthropological sciences, 1–15.
Royal Naval Hospital Plymouth, UK	38	-18.5	0.96	11.2	1.21		Roberts et al. (2012). The men of Nelson’s navy: a comparative stable isotope dietary study of late 18th century and early 19th century servicemen from Royal Naval Hospital burial grounds at Plymouth and Gosport, England. American journal of physical anthropology, 148(1), 1–10.
Royal Naval Hospital, Haslar, Gosport, UK	24	-20.1	0.78	11.9	0.61		Roberts et al. (2012). The men of Nelson’s navy: a comparative stable isotope dietary study of late 18th century and early 19th century servicemen from Royal Naval Hospital burial grounds at Plymouth and Gosport, England. American journal of physical anthropology, 148(1), 1–10.
Salberget, Sweden	32	-19.9	0.49	13.3	1.31		Bäckström et al. (2017). Integrating isotopes and documentary evidence: dietary patterns in a late medieval and early modern mining community, Sweden. Archaeological and anthropological sciences, 1–20
Stavanger Cathedral, Norway	7	-19.6	0.39	12.8	0.74	Average of all measurements (duplicate measurement and extraction) of indviduals from post-reformation period (17th-18th century AD)	van der Sluis et al. (2016). A palaeodietary investigation of a multi-period churchyard in Stavanger, Norway, using stable isotope analysis (C, N, H, S) on bone collagen. Journal of Archaeological Science: Reports, 9(Supplement C), 120–133.

## Sheet: Table S4
Table S4: Adult δ13Ccoll and δ15Ncoll mean results and standard deviations for post-medieval assemblages from across the UK and Ireland used for comparison.
Site	Number of indviduals	Mean δ13C ‰VPDB	𝜎	Mean δ15N ‰ AIR	𝜎	Reference
Coventry, UK	11	-19.5	0.38	12.1	0.52	Trickett, M. A. (2006). A tale of two cities: diet, health and migration in post-medieval Coventry and Chelsea through biographical reconstruction, osteoarchaeology and isotope biogeochemistry. University of Durham. PhD Thesis.
Chelsea, London, UK	28	-18.8	0.946	12.7	0.432	Trickett, M. A. (2006). A tale of two cities: diet, health and migration in post-medieval Coventry and Chelsea through biographical reconstruction, osteoarchaeology and isotope biogeochemistry. University of Durham. PhD Thesis.
Christ Church, Spitalfields, London, UK	88	-18.8	0.59	13.3	0.58	Nitsch et al. (2010). The effect of parity status on δ15N: looking for the “pregnancy effect” in 18th and 19th century London. Journal of archaeological science, 37(12), 3191–3199.
All Saints, York, UK	10	-19.1	0.45	12.7	0.91	Müldner, G., & Richards, M. P. (2007). Stable isotope evidence for 1500 years of human diet at the city of York, UK. American journal of physical anthropology, 133(1), 682–697.
Kilkenny Workhouse, Ireland	14	-19.3	0.86	10.9	0.47	Beaumont et al. (2013). Victims and Survivors: Stable Isotopes Used to Identify Migrants From the Great Irish Famine to 19th Century London. American journal of physical anthropology, 150, 87–98
Lukin Street, London, UK	64	-19.1	0.68	12.7	0.81	Beaumont et al. (2013). Victims and Survivors: Stable Isotopes Used to Identify Migrants From the Great Irish Famine to 19th Century London. American journal of physical anthropology, 150, 87–99
St Martins, Birmingham, UK	18	-19.2	0.44	12	0.69	Richards, M. (2006). Paleodietary reconstruction. In M. Brickley, S. Buteaux, J. Adams, & R. Cherrington (Eds.), St Martin’s Uncovered: Investigations in the Churchyard of St Martin's-in-the-Bull Ring, Birmingham, 2001 (pp. 147–151). Oxbow Books, Oxford.
